# Supplementary material for: Genomic Characterization of Papillary Thyroid Carcinoma: Age Differences in Tumor Aggressiveness and Immune Infiltration
Source: Diagnostics (Basel). 2025 Nov 21;15(23):2937. doi: 10.3390/diagnostics15232937 (PMC12691218; doi:10.3390/diagnostics15232937)
Supplement: Supplementary file 1 [file diagnostics-15-02937-s001.zip]

Archive with 1 entries (1 files):
- diagnostics-3926922-supplementary.xlsx
