# Supplementary material for: Genomic Characterization of Papillary Thyroid Carcinoma: Age Differences in Tumor Aggressiveness and Immune Infiltration
Source: Diagnostics (Basel). 2025 Nov 21;15(23):2937. doi: 10.3390/diagnostics15232937 (PMC12691218; doi:10.3390/diagnostics15232937)
Supplement: Supplementary file 1 [file diagnostics-15-02937-s001.zip › diagnostics-3926922-supplementary.xlsx]

## Sheet: Sheet1
id	ATP1A3	CHL1	CXCR4	HLA-DRA	IL1B	OPCML	S100A2
AYA
1	6	2	9	6	2	6	9
2	9	3	9	0	0	9	9
3	9	1	6	3	2	9	3
4	9	4	6	0	2	6	6
5	9	4	6	0	0	9	9
6	9	3	6	0	1	6	6
7	9	1	3	1	1	6	3
8	9	2	3	0	1	9	9
9	9	3	9	9	1	6	0
10	9	1	3	2	2	6	6
11	9	4	3	0	1	9	3
12	6	3	1	0	2	9	3
13	9	2	6	3	1	6	6
14	6	3	6	0	2	6	6
15	9	2	3	3	2	9	0
16	6	3	6	3	1	6	9
17	9	0	9	6	0	9	6
18	6	2	6	6	1	6	3
19	9	3	2	9	1	6	0
20	6	2	1	0	1	6	0
21	9	3	3	9	2	6	3
22	9	3	4	2	1	6	6
23	9	3	2	6	0	6	0
24	9	3	6	0	1	6	3
25	9	2	6	3	2	6	0
26	9	0	6	1	1	9	6
27	9	1	4	9	2	3	0
28	9	3	6	4	2	6	3
AD
1	9	3	3	0	2	3	0
2	9	3	6	6	3	6	6
3	6	3	3	3	3	6	3
4	6	4	6	1	3	9	6
5	6	3	6	9	3	9	6
6	9	2	3	9	3	9	3
7	9	3	6	3	1	6	0
8	9	2	3	6	2	6	3
9	6	2	3	6	3	6	0
10	6	3	2	0	3	6	0
11	6	6	6	2	0	3	0
12	6	3	3	6	0	9	2
13	9	6	3	9	3	9	3
14	9	6	0	0	3	6	3
15	6	3	1	9	0	3	0
16	6	4	4	6	2	3	2
17	9	3	3	9	3	3	3
18	6	6	0	9	1	6	0
19	9	3	6	9	2	3	6
20	9	6	3	6	3	3	3
21	9	3	3	9	2	9	3
22	9	3	4	9	2	6	3
23	9	6	6	4	1	6	6
24	9	3	6	6	3	6	6
25	9	3	6	6	3	6	3
26	6	1	2	0	2	6	3
27	6	6	6	3	2	3	0
28	6	6	6	9	1	6	3
